# Supplementary material for: Microhabitat Selectivity of Mites (Acari) in a Natural Lowland Beech Forest (Melico-Fagetum) in Wronie Reserve (Poland)
Source: Insects. 2025 Apr 1;16(4):364. doi: 10.3390/insects16040364 (PMC12028256; doi:10.3390/insects16040364)
Supplement: Supplementary file 1 [file insects-16-00364-s001.zip]

Archive with 1 entries (1 files):
- insects-3530621-supplementary.pdf
